# Supplementary material for: Longitudinal comparisons of mental health, burnout and well-being in patient-facing, non-patient-facing healthcare professionals and non-healthcare professionals during the COVID-19 pandemic: findings from the CoPE-HCP study
Source: BJPsych Open. 2022 Sep 27;8(5):e173. doi: 10.1192/bjo.2022.579 (PMC9530379; doi:10.1192/bjo.2022.579)
Supplement: Supplementary file 1 [file bjosup.zip]

Archive with 2 entries (2 files):
- S2056472422005798sup001.docx
- S2056472422005798sup002.docx
